# Supplementary material for: Cobalt and Iron Phthalocyanine Derivatives: Effect of Substituents on the Structure of Thin Films and Their Sensor Response to Nitric Oxide
Source: Biosensors (Basel). 2023 Apr 17;13(4):484. doi: 10.3390/bios13040484 (PMC10136685; doi:10.3390/bios13040484)
Supplement: Supplementary file 1 [file biosensors-13-00484-s001.zip]

Archive with 1 entries (1 files):
- biosensors-2285136-supplementary.pdf
